# Supplementary material for: Enhancement of SMN protein levels in a mouse model of spinal muscular atrophy using novel drug-like compounds
Source: EMBO Mol Med. 2013 Jun 5;5(7):1035–50. doi: 10.1002/emmm.201202305 (PMC3721476; doi:10.1002/emmm.201202305)
Supplement: Supplementary file 3 [file emmm0005-1035-SD3.txt]

EMBO MolecularMedicine  PeerReview ProcessFile- EMM-2012-02305
 
 
© EMBO 1 
 
 
 
 
EnhancementofSMN protein levelsin amousemodelof
spinalmuscularatrophy using noveldrug-like compounds 
 
Jonathan J.Cherry,Erkan Y.Osman,Matthew C.Evans,Sungwoon Choi,Xuechao Xing,Gregory 
D.Cuny,MarcieA.Glicksman,ChristianL.Lorson,andElliotJ.Androphy
 
Correspondingauthor:Jonathan Cherry, Indiana University SchoolofMedicine
 
 
 
 
Review timeline: Submissiondate: 29 November2012
 EditorialDecision: 31 January 2013
 Revisionreceived: 14 February 2013
 EditorialDecision: 03 May 2013
 Revisionreceived: 20 March 2013
 EditorialDecision: 25 March 2013
 Revisionreceived: 27 March 2013
 Accepted: 02 April2013
 
 
 
 
TransactionReport:
 
(Note:With the exception ofthe correction oftypographicalorspelling errorsthatcould be a source ofambiguity,
letters and reports are not edited. The originalformatting oflettersand referee reportsmaynotbe reflected in this 
compilation.)
 
 
 
Editor: RobertoBuccione
 
 
 
1stEditorialDecision 31 January 2013
ThankyouforthesubmissionofyourmanuscripttoEMBO MolecularMedicine.Weareverysorry
that it has taken so long to get back to you on your manuscript. In this case we experienced unusual 
difficultiesin securing threewilling and appropriatereviewers.
 
Youwillseethat,whiletwoReviewersaregenerallysupportiveofyourworkalbeitwithanumber
ofconcerns,Reviewer2 raisesan issuethatquestionstheconclusivenessand actualrelevanceofthe
results.Altogether these concerns preventus from consideringpublicationatthistime.Iwillnot
dwellinto much detail,astheevaluationsareself-explanatory.Iwould like,however,to highlight
the main points. 
 
Reviewer1suggestsanumberofimportantshortcomingsintheoverallpresentationquality and 
style and suggests a numberofremedies.Iagree thatthe manuscriptin its currentform would need 
some improvementin terms ofreadability and accuracy.S/he has also indicated a few other
commentsand editing suggestionsdirectly in the manuscriptfile thatI am attaching to this letter or 
sending via separate cover.
 
Reviewer2hasonemainbutcriticallyfundamentalconcernrelatedtotheeffectsofDMSO toxicity.
S/henotesthatDMSO aloneappearstosignificantlydecreasesurvivaloftheSMNdelta7miceand
administration ofthe drug only increasessurvivalto whatthe normalsurvivalwould normally be.A 
numberofoptionsaresuggested to remedy this,including DMSO toxicity dose-response trials,
verification thattheactualSMA electrophysiologicalphenotype is being corrected and others.IEMBO MolecularMedicine  PeerReview ProcessFile- EMM-2012-02305
 
 
© EMBO 2 
cannotbutstressthatthisfundamentalissue mustbe thoroughly and convincingly addressed by 
dispelling any ambiguity on theinterpretation and exactsignificanceoftheresults.Finally,
Reviewer2would also liketo know therationaleforchoosing thehigherLDN 76070 dosagein the
animalmodelsnotwithstanding the apparently higherefficacy ofthe lowerdosage. 
 
Reviewer3isgenerallysupportivebutasksyoutocarefullydiscussthepotentialadvantageofthe
new compoundsdescribed in themanuscriptwith respectto othersand to also considertheissuesof
DMSO solubilityandbloodbrainbarrierpenetrationwithrespecttoapplicability.
 
Whilepublicationofthepapercannotbeconsideredatthis stage,we would be prepared to consider
a suitably revised submission,with the understanding thatthe Reviewers'concernsmustbe fully 
addressed with additionalexperimentaldata where appropriate and thatacceptance ofthe 
manuscriptwillentailasecond round ofreview.
 
PleasenotethatitisEMBO MolecularMedicinepolicytoallow asingleroundofrevisiononlyand
that, therefore, acceptance or rejection of the manuscript will depend on the completeness of your 
responses included in the next,finalversion ofthe manuscript.
 
Asyouknow,EMBO MolecularMedicinehasa"scoopingprotection"policy,wherebysimilar
findings thatare published by others during review orrevision are nota criterion forrejection.
However,Idoaskyoutogetintouch with usafterthreemonthsifyou havenotcompleted your
revision,to update us on the status.Please also contactus as soon as possible if similar work is 
published elsewhere.
 
I look forward to seeing a revised form of your manuscriptas soon as possible.
 
***** Reviewer'scomments***** 
 
Referee#1(CommentsonNovelty/ModelSystem): 
 
I believe thatthis article is worthy of publication.There are a profusion of drug discovery for smn2 
induction. However most have resulted in a nugatory SMN induction and minimal impact on SMA 
murinesurvivalThisrepresentsoneofthemostpotentsmallmoleculeinducersofSMNwiththe
greatestimpacton survivalyetpublished.Theconceptoftreating arecessivedisorderby inducing 
whatIrefertoasarescuingparalog isan importantonein thetreatmentofgeneticdisorders 
 
Referee#1(GeneralRemarks):
 
 
Comments:
generally asrong paperalthough hard to follow in places
Theystate"Basedonthedesignofthereporter,wehypothesizethatthecompoundsidentified 
through this screen would increase SMN protein levels by regulating overall SMN transcription, 
exon 7 inclusion in the SMN2 pre-mRNA,orthehalf-life of the SMN protein (Cherry et al, 2012). " 
perhapsasentenceortwo describing theassay architecture would be useful.
Thisreviewerwasunabletograsptheimportofreportercelllines,SMN2-luciferase, SMN1-
luciferase, and SV40 min-luciferase. hence had difficulty grasping the import of figure 1B. Can 
these be described more fully, possibly a simpleschematicoftheassaysinsupplementaryfigures.
the authors states "Interestingly, both aclarubicin and sodium orthovanadate activities are enhanced 
in the presence of the transcription factor Stat5 (signal transducers and activators of transcription 5),
whileStat5knockoutabrogatestheireffect(Tingetal,2007).ThissuggeststhatSMN expression
mayberegulatedbyasignaltransductionpathwayinresponsetocytokinesorgrowthfactors."
this is true, the lab of the late Hung Li showed this as cited and Farooq etalhave showed profound 
SMN upregulationwithprolactinactivationofstat5,thisworkmightbecited
TheauthorsstatethatLDN-75654 also increased theamountofdetectableSMN-luciferase fusion 
protein,butitpromoted littlechangeattheRNA level.ThissuggeststhatLDN-75654 functions
post-transcriptionally, perhaps by increasing RNA stability, 
ThiscannotbesoasanincreaseinmRNA stabilitywouldincreasemRNA levels 
they state "18 were selected on the basis of potency, strength of activation, dose dependency, 
specificity againstluciferase control,favorable chemicalproperties,and commercialavailability." EMBO MolecularMedicine  PeerReview ProcessFile- EMM-2012-02305
 
 
© EMBO 3 
commercialavailability doesn'tappearto be a factor 
 
the acronym mRNA and RNA are used interchangeably, there should bemoreconsistency useof
mRNA
figure 1c define Bmax  
figure 1d should say SMN-luc not SMN 
the peak weight of the treated mice would be useful to know and should be given 
the incidence of 1 in 6000 is too high..the accurate number is 1 in 11,000 
SugarmanE.A.,NaganN.,ZhuH.,AkmaevV.R.,ZhouZ.,RohlfsE.M.,FlynnK.,Hendrickson
B.C.,SchollT.,Sirko-OsadsaD.A.etal.(2012)Pan-ethnic carrierscreening and prenataldiagnosis
forspinalmuscularatrophy:Clinicallaboratory analysis of >72,400 specimens.Eur.J.Hum.Genet.,
20,27-32.
it would be useful but is not essential to have immunohistochemical analysis showing SMN 
induction in motor neurons. 
othercommentsand editing suggestionsaregiven in theattached word filewith tracking changeson 
 
 
 
Referee#2(CommentsonNovelty/ModelSystem): 
 
Thisreviewerhasconcernsthatthemiceusedinthestudy(untreatedtypicallyliveto15days),but
DSMO toxicityresultsinaniamlslivingtomediansurvialof6.7days,andthedrugproposed brings 
the survival to 16 days. 
 
Referee#2(GeneralRemarks):
 
Themanuscript,"EnhancementofSMN proteinlevelsinamousemodelofspinalmuscularatrophy
using noveldrug-like compounds." by Jonathan Cherry, Erkan Osman, Matthew Evans, Sungwoon 
Choi,XuechaoXing,GregoryCuny,MarcieGlicksman,ChristianLorson,andElliotAndrophy
describesascreen ofcompoundsto increaseSMN levelsusing anovelreportersystem developed by 
the laboratory. The authors have performed the screen in good detailwithmeaningfulresultsinthe
screens,and subsequentin vitro testings forSMN increases.
Severalpointsareconfusing:
 
Theauthorsnote:"Inanimalstreatedwith5mg/kgLDN-76070 therewasan increasein SMN 
protein in spinalcord and brain (Fig.5A).Treatmentwith20mg/kgLDN-76070 caused alesser
increase in SMN protein in both the spinal cord and brain while promoting a slight increase in SMN 
levels in the liver". It is unclear why the authors then chose to go in vivo with the 20 mg/kg dosage 
versusthe 5 mg/kg which showed betterincreases. 
 
ConcerningistheDMSO toxicity,andthenthedrugincreasingsurvivaltowhatnormalSMA delta
7 animalsliveto.Itissuggested thattheauthorsdo nothidethisfact,and should putuntreated 
animalson thesurvivalcurveaswellasitisunclearwhetherthedrug doesanything to improve
survivalversus diminish a DMSO toxicity effect.Has the authors considered treating the dams 
instead of new born pups? that may be able to circumvent the DMSO toxicityin a new born pup. 
Also,alowerdosemayhavebettereffects(anddecreasestheDMSO concentration).Iwouldliketo
see a dose response ofDMSO toxicity,and an attemptto capture increase in life span with the drug 
whenanimalsliveanormallifespan.Anotherwaytoaddressthisistoperform electrophysiologyin
the mice. Are the authors truly correcting the SMA electrophysiological phenotype? There is 
excitementby thisrevieweron the screen and potentialhere,butin presentstate,the authorsappear 
to be overly optimistic on the drug candidates chosen with signficant hurdles that are only briefly 
touched. 
 
 
 
Referee#3(CommentsonNovelty/ModelSystem): 
 
Myconcernisdescribedasmajorpointsintherefereecomment.Thenewcompoundidentifiedin 
this study has low solubility (requires DMSO), therefore, there are still lot to do to proceed to the 
clinicalapplication.EMBO MolecularMedicine  PeerReview ProcessFile- EMM-2012-02305
 
 
© EMBO 4 
I recommend this article can be published as a shortreport(when appropriately revised),since the 
study mainly focused to develop new therapeutic compounds for SMA with limited elucidation of 
diseasemechanism.
 
Referee#3(GeneralRemarks):
 
Spinalmuscularatrophy(SMA)isachildmotorneurondisease,mostofwhicharecausedbythe
homozygousdeletion ofSMN1 gene.Asaresult,SMA patients'cellsexpressonly SMN2 protein,
whichishighlyhomologoustoSMN1butislessfunctionalduetotheexclusionofexon7ofits
gene.Increasing SMN2 protein levelisconsidered to beaviabletherapeutictargetforSMA. 
Authorshavedeveloped a new high-throughput screening assay to identify small molecules that 
increase the expression of full-length SMN, from a SMN2 reporter gene. 
Bytheuseofthisassay,theyidentifiedandcharacterizedtwonew compoundsthatincreasedSMN 
protein levels in both reporter cells and SMA fibroblasts. Further, one compound extended lifespan, 
improved motor function, with increased SMN protein levels in a mouse mode of SMA. The 
experimentsare welldesigned and the quality ofdata overallisgood.Still there are questions and 
concernsto be addressed.
 
Majorpoints:
1.To date,many studies(morethan 20 publications)haveidentified thecompoundsto increasethe
level of SMN2 proteins. In light of these, the novelty and the advantage of new compound should be 
clearly addressed.The impactofprolonged lifespan in thisstudy can be discussed in comparison 
withotherpreclinicalstudies.
 
2.In thediscussion,authorsmentioned thatthecompound LDN-76070 showed low solubility to the
water(requiresDMSO tosolubilize).Inaddition,thepenetrancetothecentralnervoussystem 
(through the brain-blood barrier(BBB))ofthiscompound may bedependenton theimmatureBBB 
ofthenewborn animal.Still,asubstantialeffortseemsto berequired to overcometheseproblemsin 
orderto proceed to theclinicalapplication to thesecompounds. 
 
Minorpoints:
 
1.page4,line13:Thereisno treatmentforSMA.Italicfontshould becorrected. 
2.p9,lines15,16.Fold changesofSMN increase,1.9 fold (1.1 uM ofLDN-75654),1.8 fold 
(370nM of LDN-76070)do notmatch with thevalueprovided in thefigure3A.
3.p10,line8.Thedataprovided in Figure3C doesnotseem to show thatthedose-dependenteffect
ofthecompoundson thenumberofgems.
4.Page17-19:discussion regarding developmentofLDN-76070 seemstoo long.Itcan be
shortened.
5.Figure3B:Scalebarshould beincluded.
6.Figure5A,B:Although HET seemsheterozygousmice,itshould benoted in thelegend.LDN-
75654 (18mg/kgG):"G"should beeliminated. 
7.Figure5B:whatisIP90?
 
 
 
1stRevision - authors'response 14 February 2013
Referee#1(CommentsonNovelty/ModelSystem):
I believe thatthis article is worthy ofpublication.There are a profusion ofdrug discovery for 
SMN2 induction.Howevermosthave resulted in a nugatory SMN induction and minimalimpacton 
SMA murinesurvival.ThisrepresentsoneofthemostpotentsmallmoleculeinducersofSMN with 
the greatest impact on survival yet published. The concept of treating a recessive disorderby
inducing what I refer to as a rescuing paralog is an important one in the treatment of genetic 
disorders.
 
Referee#1(GeneralRemarks):
1.Requested a description ofthereportersused.  EMBO MolecularMedicine  PeerReview ProcessFile- EMM-2012-02305
 
 
© EMBO 5 
Thishasbeenaddressedinthetextandinnew Supplemental Figure1.Thedetaileddescriptionof
this assay was recently published and this reference now also appears in the methods section.  
2.Requested discussion oftheroleofprolactin and itsrolein theregulation ofStat5 and SMN.  
Thishasbeenaddressed,cited,and isnow included in the discussion  
3.Wasconcerned with thestatement“ThissuggeststhatLDN-75654 functionspost-
transcriptionally, perhaps by increasing RNA stability” This cannot be so as an increase in mRNA 
stability would increase mRNA levels 
Thishasbeencorrectedinthetext.
4.Wasconcernedwiththestatement"18wereselectedonthebasisofpotency,strengthof
activation,dosedependency,specificityagainstluciferasecontrol,favourable chemicalproperties,
and commercialavailability." 
Thishasbeencorrectedinthetext.
5.Theacronym mRNA and RNA areused interchangeably,thereshould bemoreconsistencyuseof
mRNA.
Thishasbeencorrectedinthetext.
6.In figure1cdefineBmax. 
Thecorrectterm isEmax.Thisdenotesthemaximalresponseachievablebyadrug. Thishasbeen 
corrected in Figure 1.Emax and EC50 have been defined in the textand figure legend forFig.1.
7.Figure1d should saySMN-luc not SMN.  
ThishasbeencorrectedintheFigure1d 
8.Thepeakweightofthetreated micewould beusefulto know and should begiven.  
Thisinformationisnow includedinanew figurepanel6C anddiscussedinthetext. 
9.Theincidenceof1 in 6000 istoo high…theaccuratenumberis1 in 11,000. 
 Wehavechangedthisnumberinthe“PaperExplained”narrative.
10.Othercommentsand editing suggestionsaregiven in theattached word file.   
Weappreciateandhaveincorporatedthereviewer’ssuggestions.
11.Itwould beusefulbutisnotessentialto haveimmunohistochemicalanalysisshowing SMN 
induction in motor neurons. 
Itwould prove challengingto quantifiably detect changes in SMN protein levels by IHC in these 
cells.WewillplantoexaminetheNMJstructureinafuturereportusingneweranaloguesfrom 
these series.
 
Referee#2(CommentsonNovelty/ModelSystem):
Thisreviewerhasconcernsthatthemiceusedinthestudy(untreatedtypicallyliveto15days-  but
DSMO toxicityresultsinanimalslivingtomediansurvivalof6.7days,andthedrugproposed
bringsthesurvivalto 16 days. 
Referee#2(GeneralRemarks):
1.Itisunclearwhytheauthorsthen choseto go in vivo with the20 mg/kg dosageversusthe5 
mg/kgthatshowedbetterincreases.
ThedatapresentedinFig.5A werebasedonpreliminarydatawithasmallnumberof
animals.AlthoughastrongerincreasewithlowerdosesofLDN 76070wasobserved,wechoseto
proceed with thehigherdosesin orderto provideagreaterchanceofdetecting in vivo efficacy. This
hasbeen addressed in thetext.
2.Concerning istheDMSO toxicity,and then thedrug increasing survivalto whatnormalSMA 
delta 7 animalsliveto.Itissuggested thattheauthorsdo nothidethisfact,and should put
untreated animalson thesurvivalcurveaswellasitisunclearwhetherthedrug doesanything to EMBO MolecularMedicine  PeerReview ProcessFile- EMM-2012-02305
 
 
© EMBO 6 
improve survivalversus diminish a DMSO toxicity effect.
ThereissomevariabilityinthesurvivalofSMN∆7micefrom colonytocolony.The"normal"
lifespan for the SMN∆7 animals our experience is 10-12 days.Weincluded untreated micein allour
experiments.Because we considered the DMSO controls as the true comparison,we did notinclude 
datafrom theuntreated controls.No untreated micesurviveto 15 daysin ourexperience.Thesedata
are included in the revised Figure 6 and in the text. 
In our colony,untreated animalshad an averagelifespan of11.5 daysand illustrated lowerpeak 
weightgainanddiminishedgrossmotorfunctionwhencomparedtoLDN-76070 treated 
animals.ThesurvivalincreasesbetweenuntreatedandLDN-76070 and between DMSO and LDN-
76070 were140% and 48%,respectively.Itisimportantto notethatthedifferencesarestatistically 
significantforboth comparisons.The48% increaseinsurvivalisasgoodorbetterthanmost
published reportsfornovelpre-clinicalsmallmoleculesfor treating SMA.Wesuggestthatour
treatment not only corrects the SMA phenotype but also allows the SMN∆7 neonates to overcome 
the potential sensitivity to DMSO observed with the DMSO treatment alone. Thisisnow clarified
in the text.
3.Hastheauthors considered treating the dams instead ofnew-born pups? Thatmaybeableto 
circumventthe DMSO toxicity in a new-born pup. 
Weconsideredtreatingthedams.Thisremainsapossibilityforfuturestudies.Howeverwedonot
plan such studiesforLDN-76070 orLDN-75654 aswecontinuedevelopmentofourcompounds. 
4.Iwould liketo seea doseresponseofDMSO toxicity,and an attemptto captureincreasein life
span with the drug when animals live a normallifespan. 
SeediscussionofdosingandDMSO above.Comparison ofdrug treated animalswith untreated 
animalsillustratesa statistically significantincrease in lifespan fortreated animalsand addresses
this reviewer’s concern that the drugs are not effective and dispelling any ambiguity on the 
interpretation and significance of the results.
5.Anotherwayto addressthisisto perform electrophysiologyin themice.Aretheauthorstruly
correcting the SMA electrophysiologicalphenotype?   
Wehavenotchosentoaddresstheelectrophysiologyinthesemice.Webelievethetimetoright
assay providesa sufficientmeasure ofgrossmotorfunction forstudiesin early pre-clinicalleads.
6.Thereisexcitementbythisrevieweron thescreen and potentialhere,butin presentstate;the
authorsappearto beoverly optimisticon thedrug candidateschosen with significanthurdlesthat
areonlybrieflytouched. 
Theproof-of-principledataclearly indicatethesetwo seriesasnew and promising leads forSMA 
therapeutics with both in vitro and in vivo activity. This further validates the novel “hybrid gene” 
discovery platform thatwasused to identify ourhits.Lead optimization and chemicaland 
pharmacokineticanalysisareunderway and arebeyond the scope ofthismanuscript.     
 
Referee#3(CommentsonNovelty/ModelSystem):
Myconcernisdescribedasmajorpointsintherefereecomment.Thenewcompoundidentified
in this study has low solubility (requires DMSO); therefore, there is still lot to do to proceed to the
clinicalapplication. 
 I recommend this article can be published as a shortreport(when appropriately revised),since 
the study mainly focused to develop new therapeutic compounds for SMA with limited elucidation of 
diseasemechanism. 
 
Referee#3(GeneralRemarks):
Majorpoints:
1.To date,manystudies(morethan 20 publications)haveidentified thecompoundsto increasethe
level of SMN2 proteins. In light of these, the novelty and the advantage of new compound should be 
clearly addressed. The impact of prolonged lifespan in this study can be discussed in comparison 
withotherpreclinicalstudies. EMBO MolecularMedicine  PeerReview ProcessFile- EMM-2012-02305
 
 
© EMBO 7 
Thishasbeenaddressedinthetext.Seethelast3pagesofthediscussion.  
2.In thediscussion,authorsmentioned thatthecompound LDN-76070 showed low solubilityto the
water(requiresDMSO tosolubilize).Inaddition,thepenetrancetothecentralnervoussystem 
(through the brain-blood barrier(BBB))ofthiscompound maybedependenton theimmatureBBB 
ofthenew-born animal.Still,a substantialeffortseemsto berequired to overcometheseproblems
in order to proceed to the clinical application to these compounds. 
Theseareexcitinginvitroandinvivoproof-of-principledatafortwo new seriesofcompounds.A 
medicinalchemistry program isunderway forboth scaffolds. Weagreethatthereisstillmuchtodo
beforewecould proceed to human trials. 
 
Minorpoints:
1.page4,line13:Italicfontshould becorrected. 
Thishasbeencorrectedinthetext.
2.p9,lines15,16.Fold changesofSMN increase,1.9 fold (1.1 uM ofLDN-75654),1.8 fold (370nM 
ofLDN-76070)do notmatch with thevalueprovided in thefigure3A. 
Thedatainthefigurearefrom asingleexperiment.Thetextdescribestheaverageincreasefrom 
multipleexperiments.Thishasbeenaddressedinthetext. 
3.p10,line8.Thedata provided in fig 3C doesnotseem to show thatthedose-dependenteffectof
the compounds on the number of gems. 
Thishasbeencorrectedandaddressedinthetext.  
4.Page17-19:discussion regarding developmentofLDN-76070 seemstoo long.Itcan be
shortened. 
Thishasbeenaddressinthetext.
5.Figure3B:Scalebarshould beincluded. 
WehaveincludedscalebarsinFig.3B.
6.Figure5A,B:Although HET seemsheterozygousmice,itshould benoted in thelegend.LDN-
75654 (18mg/kgG):"G"should beeliminated. 
Thishasbeencorrectedinthetext. 
7.Figure5B:whatisIP90?  
Thisisapreviouslyutilizedhousekeepingproteinusedasaloadingcontrolandhasbeen described 
in the text and in the legend for Fig. 5.
 
 
 
2nd EditorialDecision 03 May 2013
ThankyouforthesubmissionofyourmanuscripttoEMBO MolecularMedicine.Wehavenow 
heard back from Reviewer2,whom weasked to re-evaluate yourmanuscript. 
 
YouwillseethatReviewer2isstillconcernedwiththeeffectsofDMSO toxicityandisnotsatisfied
that the issues raised were adequately addressed. S/he notes that dosing of the drug at higher 
concentrationsto deliveratDMSO concentrationsthatdo notaffectanimalsurvivalso much was
notcarried out.Reviewer2 isalso concerned abouthow weightgain dataarepresented in Fig.6.I
concurwith thisReviewerand indeed in my initialdecision letterIhad stressed thatthis
fundamentalissue required thorough and convincing action to dispelany ambiguity on the 
interpretation and exact significance of the results. 
 
Itis EMBO Molecular Medicine policy to allow a single round of revision only butI am prepared to 
allow you to submita re-revised version thatmustinclude a complete response to the Reviewer 
including the required experimental verification. Acceptance or rejection of the manuscript will EMBO MolecularMedicine  PeerReview ProcessFile- EMM-2012-02305
 
 
© EMBO 8 
depend on thecompletenessofyourresponsesincluded in thenext,finalversion ofthemanuscript.  
 
Asyouknow,EMBO MolecularMedicinehasa"scoopingprotection"policy,wherebysimilar
findings thatare published by others during review orrevision are nota criterion forrejection.
However,Idoaskyoutogetintouchwithusafterthreemonthsif you have not completed your 
revision,to update us on the status.Please also contactus as soon as possible if similar work is 
published elsewhere.
 
I look forward to seeing a revised form of your manuscriptas soon as possible.
 
 
***** Reviewer'scomments*****
 
Referee#2(GeneralRemarks):
 
Theauthorshaveonlypartlyaddressedtheconcernsinthereview,andthatisrelatedtoslantingthe
dataforcomparison between thedrug vs.DMSO related toxicity.Itseemsthattheauthorsshould 
attemptto perform somedosing oftheircompound atahigherconcentration (2x,5x)in orderto 
deliverthedrug ataconcentration thatdoesnotresultin animalsdying so early.Ifthisistrue,then 
their results (rescue) may be better! For example in Avila et al J Clin. Invest. 2007, the authors used 
DMSO todisolvetheTSA anddidnotseerelatedtoxicity.
Also,I'm notsurehow toevlautetheincreaseofweightgaininanimalsinfig6band6c,itappears
that the peak of animals with DMSO only results in a nearsimilarincrease ofweightto the 
compound treated group (black vs.green lines)Do the authorsmean,peak weightatthe time of
mediansurvival?ifso,thatisabitmisleading.
 
 
 
2nd Revision - authors'response 20 March 2013
Referee#2(GeneralRemarks):
 
Theauthorshaveonlypartlyaddressedtheconcernsinthereview,andthatisrelatedtoslanting
the data for comparison between the drug vs. DMSO related toxicity. It seems that the authors 
should attempt to perform some dosing of their compound at a higher concentration (2x, 5x) in 
orderto deliverthedrug ata concentration thatdoesnotresultin animalsdying so early.Ifthisis
true, then their results (rescue) may be better! For example in Avila et al J Clin. Invest. 2007, the 
authorsused DMSO to dissolve the TSA and did not see related toxicity. 
 
ThereremainstobeconcernaboutthetoxicityofDMSO anditseffectcomparativetountreated
animals. It is standard to compare drug treatment to the vehicle control, in this case DMSO.
Reviewer 2 seems to focus on the untreated mice for comparison. Our data show statistically 
significantextension oflife and motorcapabilities with LDN-76070 in comparison to both DMSO 
vehicle and untreated animals. Reviewer 2 also appears to ignore the physical motor data in the 
“timeto rightassay”.Clearly therearesignificantimprovementswith LDN 76070 overboth DMSO 
and untreated animals.
Reviewer2impliesthatDMSO isaninertvehicleforinjection.Wedisagree.Thelow aqueous
solubility ofLDN-76070 required us to use DMSO. Reviewer 2 referenced AvilaetalJClin.Invest.
2007. The animals in that paper were injected with 2.5 uL of compound in DMSO (equivalent to the 
LD50 forhealthy adultmice).These authors did notprovide the median lifespan foruntreated SMA 
animalsso we do notknow the effectsofDMSO.In thispublication,mice also had a longermedian 
lifespan with DMSO treatment than our untreated animals. Variations such as this have been 
previously observed with differentcoloniesoftheSMN∆7 animals.
WereiteratethattheincreaseinsurvivalobservedwithLDN-76070 isasgood asorbetterthan 
any published small molecules for the treatment of SMA, even in comparison to Avila et al.  
Furthermore,Ihaveincludedadditionaldata,forapointof reference and notto be included in the 
manuscript, in which we treated animals every other day with LDN-76070 to diminish the
cumulative amount of DMSO and allow time for recovery from the intraperitoneal injections.EMBO MolecularMedicine  PeerReview ProcessFile- EMM-2012-02305
 
 
© EMBO 9 
Consistent with the data in our manuscript, there were significant increases in survival and 
improvement in gross motor function.
 
 
 
 
 
 
 EMBO MolecularMedicine  PeerReview ProcessFile- EMM-2012-02305
 
 
© EMBO 10
 
 
 
Also,I'm notsurehow toevaluatetheincreaseofweightgaininanimalsinfig6band6c,itappears
that the peak of animals with DMSO only results in a near similar increase of weight to the 
compound treated group (black vs.green lines)Do the authorsmean,peak weightat the time of
mediansurvival?ifso,thatisabitmisleading.
 
Weapologizeforconfusionaboutfigures6b,c. Therewasnoattemptto “mislead”.Figure 6b 
presents the average peak weight gain of all animals including those that died on days 3-6.  On 
average these animalswere smallerwhen they died and caused the average peak weightgain to be 
lower.  Figure 6c presents the average weightsforsurviving animalson each specified day. Since 
the sicker, smaller animals (6/10) all died on or before day 6, this causes an apparent increase in 
average weight on days 7 through 10.  In reality, remaining animals were always larger and the
average weighton each day isnotimpacted by the dead mice.We would state thisclearly in the re-
submission and could provide allthe weights in a supplement,butdo notbelieve this is warranted as 
survivaland motorskills are much more critical.
Toaddressthisthe following changesmade in manuscript: 
pg 15 Line8-10  “Theweightsoftheanimalswererecorded each day and theaverageweightgain 
from birth to peak forallanimals in each tested group was calculated (Fig.S2).” 
pg 15 Line14-20 “Wealso calculated the daily average weightsforeach ofthe surviving animals,
including the sicker, smaller animals that died prematurely (on or before day 6). Since the median 
survivalofthe DMSO treated animals was 6 days,the apparentincrease in theiraverage weighton 
days7 through 10 wastheresultofthelimited numberofanimalsremaining;each ofthesehad 
slightly higherweights (Fig.6C and Fig.S2).However,the animals treated with LDN-76070 still
reached a higher average peak weightof 5.05 ±0.9 g and had substantially longerlifespan compared 
to either of the control groups (Fig. 6C and Fig. S2).”
 
pg 16 Line6-7  “Collectively,thedatashow statistically significantextension oflifeand motor
capabilitieswith LDN-76070 treatmentin comparison to DMSO and untreated animals.”
pg 40 Line1  "Average percentweightgained from peak to birth" 
pg 40 Line4  " surviving members" 
AdditionofSupplementalFigureS2
pg 40-41 lines21-23,1-4  “FigureS2.Weightsoftreated and controlanimals.Weightsofall
animalswere recorded each day.The average peak weightand time to reach peak weightwere 
determined foreach animal.Increasein weightfrom birth to peak wasalso determined foreach 
animaland the average fold increase (FI)and percentincrease (% Incr.)in weightforeach group EMBO MolecularMedicine  PeerReview ProcessFile- EMM-2012-02305
 
 
© EMBO 11
wascalculatedforFig.6B.Theweightsforallsurvivinganimalsoneachdaywereusedto
determinetheaverageweightofthesurviving population on thatparticularday.Thesedatawere
used to generateFig.6C.Thetablesummarizestheresultsforeachgroupofanimals.” 
 
 
 
3rd EditorialDecision 25 March 2013
ThankyouforthesubmissionofyourrevisedmanuscripttoEMBO MolecularMedicine.Iam 
pleased to inform you thatwewillbeableto acceptyourmanuscriptpending thefollowing final
technical amendments: 
 
1)Thedescription ofallreported datathatincludesstatisticaltesting muststatethenameofthe
statisticaltestused to generate errorbars and P values,the number(n)ofindependentexperiments
underlying each datapoint(notreplicatemeasuresofonesample),and theactualP valueforeach 
test (not merely 'significant'or 'P < 0.05'). Please make sure that this if fully complied with. 
 
3)Thereisspaceattheend ofeach articleto listrelevantweb linksforfurtherconsultation by our
readers ("For more information").Could you identify some relevantones and provide such 
information as well? Some examples are patient associations, relevant databases, 
OMIM/proteins/geneslinks,author'swebsites,etc...(thisisnotcompulsory butmightapply in your
case)
 
Pleasesubmityourrevisedmanuscriptwithintwoweeks.Needlesstosay,thesoonerwereceiveit
the sooner I will be able to formally accept your manuscript. 
 
I look forward to reading anew revised version ofyourmanuscriptassoon aspossible.
 
 
 
 
 
 
